# Supplementary material for: AI in the Hot Seat: Head-to-Head Comparison of Large Language Models and Cardiologists in Emergency Scenarios
Source: Med Sci (Basel). 2026 Jan 8;14(1):33. doi: 10.3390/medsci14010033 (PMC12821637; doi:10.3390/medsci14010033)
Supplement: Supplementary file 1 [file medsci-14-00033-s001.zip]

Archive with 1 entries (1 files):
- medsci-4061459-supplementary.pdf
